# Supplementary material for: Anti-Idiotypic Antibody as a Booster Vaccine Against Respiratory Syncytial Virus
Source: Vaccines (Basel). 2025 Jan 2;13(1):35. doi: 10.3390/vaccines13010035 (PMC11768756; doi:10.3390/vaccines13010035)
Supplement: Supplementary file 1 [file vaccines-13-00035-s001.zip]

Archive with 1 entries (1 files):
- vaccines-3355297-supplementary.pdf
